# Supplementary material for: Detrimental Actions of Chlorinated Nucleosides on the Function and Viability of Insulin-Producing Cells
Source: Int J Mol Sci. 2023 Sep 26;24(19):14585. doi: 10.3390/ijms241914585 (PMC10572493; doi:10.3390/ijms241914585)
Supplement: Supplementary file 1 [file ijms-24-14585-s001.zip]

Archive with 1 entries (1 files):
- ijms-2552588-supplementary.pdf
